# Supplementary material for: Hierarchical PLGA/PEG Barrier Engineering of Alginate Hydrogels: Scale-Dependent Burst-Release Control in Beads and Microgels
Source: Biomimetics (Basel). 2026 May 20;11(5):353. doi: 10.3390/biomimetics11050353 (PMC13204844; doi:10.3390/biomimetics11050353)
Supplement: Supplementary file 1 [file biomimetics-11-00353-s001.zip]

Archive with 1 entries (1 files):
- biomimetics-4316352-supplementary.pdf
